# Supplementary material for: Novel immune subtypes of lung adenocarcinoma identified through bioinformatic analysis
Source: FEBS Open Bio. 2020 Aug 26;10(9):1921–33. doi: 10.1002/2211-5463.12934 (PMC7459417; doi:10.1002/2211-5463.12934)
Supplement: Supplementary file 1 — Table S1. Associations of the immune subtypes and the clinical features of LUAD. [file FEB4-10-1921-s001.xlsx]

## Sheet: Sheet1
Supplementary Table1 Associations of the immune subtypes and the clinical feature of LUAD patients
Variables	Low-immunity	High-immunity	χ2	P
Age
<66	165	52	0.268	0.605
>66	170	60
Gender
male	155	49	0.215	0.643
female	180	63
Smoking status
non-smokers	49	11	1.523	0.217
smokers	277	96
Tumor stage
I-II	285	105	5.158	0.023
III-IV	48	7
Lymph node metastasis
No	277	95	0.473	0.492
Yes	51	14
Metastasis
No	219	77	0.838	0.36
Yes	19	4
Clinical Stage
I-II	255	90	1.6	0.206
III-IV	77	19
